# Supplementary material for: A Puerperal Patient with Leukopenia During Vancomycin Administration: A Case Report and Review of the Literature
Source: Int J Mol Sci. 2025 Jul 9;26(14):6584. doi: 10.3390/ijms26146584 (PMC12295436; doi:10.3390/ijms26146584)
Supplement: Supplementary file 1 [file ijms-26-06584-s001.zip]

Archive with 1 entries (1 files):
- ijms-3727467-supplementary.pdf
